# Supplementary material for: Identification of necroptosis-related features in diabetic nephropathy and analysis of their immune microenvironent and inflammatory response
Source: Front Cell Dev Biol. 2023 Nov 7;11:1271145. doi: 10.3389/fcell.2023.1271145 (PMC10661379; doi:10.3389/fcell.2023.1271145)
Supplement: Supplementary file 1 [file DataSheet1.ZIP]

Archive with 4 entries (4 files):
- Figure S1.jpg
- Figure S2.jpg
- Table S1.xlsx
- Table S2.docx
