# Supplementary material for: Identification of necroptosis-related features in diabetic nephropathy and analysis of their immune microenvironent and inflammatory response
Source: Front Cell Dev Biol. 2023 Nov 7;11:1271145. doi: 10.3389/fcell.2023.1271145 (PMC10661379; doi:10.3389/fcell.2023.1271145)
Supplement: Supplementary file 1 [file DataSheet1.ZIP › Table S1.xlsx]

## Sheet: Sheet1
Table S1: The Gene Sets Used for ssGSEA
Activated B cell	Activated CD4 T cell	Activated CD8 T cell	Activated dendritic cell	CD56bright natural killer cell	CD56dim natural killer cell	Central memory CD4 T cell	Central memory CD8 T cell	Effector memeory CD4 T cell	Effector memeory CD8 T cell	Eosinophil	Gamma delta T cell	Immature B cell	Macrophage	Mast cell	MDSC	Memory B cell	Monocyte	Natural killer cell	Natural killer T cell	Neutrophil	Plasmacytoid dendritic cell	Regulatory T cell	T follicular helper cell	Type 1 T helper cell	Type 17 T helper cell	Type 2 T helper cell
ADAM28	AIM2	ADRM1	ABCD1	ABAT	CYP27A1	ABHD3	ACTN4	ATM	ACAP1	GIPR	ACP5	CD22	AIF1	ADAMTS3	CCR2	AICDA	ASGR2	AKT3	BTN2A2	CREB5	CBX6	CCL3L1	B3GAT1	CD70	IL17A	ASB2
CD180	BIRC3	AHSA1	C1QC	C11orf75	DDX55	AHNAK	ADAM12	CASP3	APOL3	KRT18P50	AQP9	CYBB	CCL1	CPA3	CD14	CCNA2	CFP	AXL	CD101	CDA	DAB2	CD72	CDK5R1	TBX21	IL17RA	CSRP2
CD79B	BRIP1	C1GALT1C1	CAPG	C5orf15	DYRK2	ANXA2P2	ADCY9	CASQ1	ARHGAP10	LRMP	BTN3A2	FAM129C	CCL14	CMA1	CD2	CDKN3	ASGR1	BST2	CD109	CHST15	DDX17	CLEC5A	PDCD1	ADAM8	C2CD4A	DAPK1
BLK	CCL20	CCT6B	CCL3L3	CDHR1	RPL37A	AQP3	F13A1	CD300E	ATP10D	FOSB	C1orf54	FCRL1	CCL23	CTSG	CD86	CLCN5	CD1D	CDH2	CNPY3	S100A12	HIGD1A	FOXP3	BCL6	AHCYL2	C2CD4B	DLC1
CD19	CCL4	CD37	CD207	DCAF12	NOTCH3	ATHL1	FCER1G	DARS	C3AR1	RRP12	CARD8	FCRL3	CCL26	ARHGAP15	CXCR4	ENPP1	UPK3A	CRTAM	CNPY4	APOBEC3A	IDH3A	ITGA4	CD200	ALCAM	CA2	DNAJC12
MS4A1	CCL5	CD3D	CD302	DYNLL1	AKR7A3	BMI1	FCGR3B	DOCK9	CCR5	GPR183	CCL18	FCRL5	CD300LB	CPM	FCGR2A	FCER1A	ACTG1	CSF2RA	CREB1	CASP5	IL3RA	L1CAM	CD83	B3GALNT1	CCDC65	DUSP6
TNFRSF17	CCNB1	CD3E	ATP5B	GPR137B	GPRC5C	BZW2	FGF7	EXOSC9	CD160	NR4A3	CD209	FCRLA	CNR1	FCN1	FCGR2B	FCRL4	ANXA5	CTSZ	CRTC2	MMP25	MAGED1	LIPA	CD84	BBS12	CEACAM3	GNAI1
IGHM	CCR7	CD3G	ATP5L	HCP5	GRIN1	CD63	FKBP4	EZH2	CD55	ST3GAL6	CD33	HDAC9	CNR2	FTL	FCGR3A	MYC	ATP6V1B2	CXCL1	CRTC3	HAL	NUCB2	LRP1	FGF2	BST1	IL17C	LAMP3
GNG7	DUSP2	CD69	ATP6V1A	HDGFRP2	HLA-E	COL4A1	GLUD1	GDE1	CFLAR	DEPDC5	CD36	HLA-DQA1	EIF1	HSPA6	FERMT3	RUNX2	CFL1	CYTH1	CSF2	C1orf183	OFD1	LRRC42	GPR18	CD151	IL17F	NRP2
MICAL3	ESCO2	CD8A	BCL2L1	KRT86	PORCN	CYLD	GM2A	IL34	CMKLR1	PDE6C	CDK5	HVCN1	EIF4A1	ITGA9	GPSM3	SORL1	DAZAP2	DAXX	KLRC1	FFAR2	OGT	MARCO	CEBPA	CD47	IL17RC	OSBPL1A
SPIB	ETS1	CETN3	C1QB	MLST8	PSMC4	ELMO2	GUSB	NCOA4	DAPP1	PKD2L2	IL10RB	KIAA0226	FPR1	RNASE3	IL18BP	SOX5	CTBS	DGKH	FUT4	MAK	PDIA4	MMP12	CECR1	CD48	IL17RE	PDE4B
HLA-DOB	EXO1	CSE1L	SNURF	ELMOD3	UPP1	FYN	IL1RN	NEFL	FCRL6	GPR65	KLRF1	NCF1	FPR2	S100A4	IL4R	STAT5A	EMR4P	DLL4	ICAM2	CXCR1	SERTAD2	MNDA	CLEC10A	CD52	IL23A	PHLDA1
IGKC	EXOC6	GEMIN6	SPCS3	ENTPD5	IL21R	GLIPR1	NOL11	PDGFRL	FLT3LG	IL5RA	LGALS1	NCF1B	FRAT2	SIGLEC8	ITGAL	STAT5B	HIVEP2	DPYD	IL32	STEAP4	SIRPA	MRC1	CLEC4A	CD53	ILDR1	PLA2G4A
PNOC	IARS	GNLY	CCNA1	FAM119A	KIR2DS1	GSS	NTRK1	PTGS1	GZMM	P2RY14	MAPK7	P2RY10	GPR27	SLC6A4	ITGAM	TLR9	MARCKSL1	ERBB3	LAMP2	MGAM	TMED2	MS4A6A	CSF1R	CD59	LONRF3	RAB27B
FCRL2	ITK	GPT2	CEACAM8	FAM179A	KIR2DS2	IFITM2	RARA	REPS1	HAPLN3	DACH1	KLHL7	SP100	GPR77	PTGS2	PARVG		MBP	F11R	LILRB5	BTNL8	ENG	PELO	CTSS	CD6	SH2D6	RBMS3
BACH2	KIF11	GZMA	NOS2	CLIC2	KIR2DS5	ITGB1	RNF128	SCG2	HLA-DMB	DAPK2	KRT80	TXNIP	RNASE2	EGR3	PSAP		MMP15	FAM27A	KLRG1	CXCR2	FCAR	PLEK	DMN	CD68	TNIP2	RNF125
CR2	KNTC1	GZMH	SRA1	COX7A2L		ITGB2	SIGLEC1	SDPR	HLA-DPA1	EMR3	LAMC1	STAP1	MS4A2	PILRA	PTGER2		PNPLA6	FAM49A	HSPA4	TNFRSF10C	IGF1	PRSS23	DPP4	CD7	ABCA1	TMPRSS3
TCL1A	NUF2	GZMK	TNFRSF6B	CREB3L4		KLF5	TNFRSF11A	SIGLEC14	HLA-DPB1		LCORL	TAGAP	BASP1		PTGES2		TMBIM6	FASLG	HSPB6	VNN3	ITGA2B	PTGIR	LRRC32	CD96	ABCB1	GATA3
AKNA	PRC1	IL2RB	TREM1	CSF1		LSP1	TOX4	SIGLEC6	IFI16		LMNB1	ZCCHC2	IGSF6		S100A8		PQBP1	FCGR1A	ISM2		GABARAP	ST8SIA4	MC5R	CFHR3	ADAMTS12	BIRC5
ARHGAP25	PSAT1	LCK	TREML1	CSNK2A2		NDUFB9	UBA52	TAL1	LIME1		MEIS3P1		HK3		S100A9		TEX264	FN1	ITIH2		GPX1	STAB1	MICA	CHRM3	ANK1	CDC25C
CCL21	RGS1	MPZL1	RHOA	CSTA		PKM2	ULBP1	TFEC	LTK		MPL		VNN1				IKZF1	FSTL1	KDM4C		KRT23		NCAM1	CLEC7A	ANKRD22	CDC7
CD27	RTKN2	NKG7	SLC25A37	CSTB		SFXN3		TIPIN	NFKBIA		FABP1		FES					FUCA1	KIR2DS4		PROK2		NCR2	COL23A1	B3GALT2	CENPF
CD38	SAMSN1	PIK3IP1	TNFSF14	CTPS		SIRPG		TPK1	SETD7		FABP5		NPL					GBP3	KIRREL3		RALB		NRP1	COL4A4	CAMTA1	CXCR6
CLEC17A	SELL	PTRH2	TREML4	CTSD		SMAD4		UQCRB	SIK1		FADD		FZD2					GLS2	SDCBP		RETNLB		PDCD1LG2	COL5A3	CCR9	DHFR
CLEC9A	TRAT1	TIMM13	VNN2	FST		STX4		USP9Y	TRIB2		MFAP3L		FAM198B					GRB2	NFATC2IP		RNF141		PDCD6	DAB1	CD40	EVI5
CLECL1		ZAP70	XPO6	GATA2		TRADD		WIPF1			MINPP1		HNMT					LST1	MICB		SEC14L1		PRDX1	DLEU7	GPR44	GSTA4
			CLEC4C	GMPR		VIM		ZCRB1			RPS24		SLC15A3					BCL2	KIR2DL1		SEPX1		RAE1	DOC2B	IFT80	HELLS
			TNFAIP2	HDC		XRCC6					RPS7		CD4					CDC5L	KIR2DL3		EMP3		RAET1E	EMP1		IL26
			UBD	HEY1							RPS9		TXNDC3					FGF18	KIR3DL1		CD300LF		SIGLEC7	F12		LAIR2
			ACTR3	HOXA1							DBNL		FRMD4A					FUT5	KIR3DL2		ABTB1		SIGLEC9	FURIN
			RAB1A	HS2ST1							CCL13		CRYBB1					FZR1	NCR1		KLHL21		TYRO3	GAB3
			SLA	HS3ST1									HRH1					GAGE2	FOSL1		PHRF1		CHST12	GATM
			HLA-DQA2	BCL11B									WNT5B					IGFBP5	TSLP				CLIC3	GFPT2
			SIGLEC5	CDH3														KANK2	SLC7A7				IVNS1ABP	GPR25
			SLAMF9	MYL6B														LDB3	SPP1				KIR2DL2	GREM2
				NAA16															TREM2				LGMN	HAVCR1
				ClQA															UBASH3A					HSD11B1
				ClQB															YBX2					HUNK
				CYP27B1															CCDC88A					IGF2
				EIF3M															CLEC1A					RCSD1
																			THBD					RYR1
																			PDPN					SAV1
																			VCAM1					SELE
																			EMR1					SELP
																								SH3KBP1
																								SIT1
																								SLC35B3
																								SIGLEC10
																								SKAP1
																								THUMPD2
																								TIGIT
																								ZEB2
																								ENC1
																								FAM134B
																								FBXO30
																								FCGR2C
																								STAC
																								LTC4S
																								MAN1B1
																								MDH1
																								MMD
																								RGS16
																								IL12A
																								P2RX5
																								CD97
																								ITGB4
																								ICAM3
																								METRNL
																								TNFRSF1A
																								IRF1
																								HTR2B
																								CALD1
																								MOCOS
																								TRAF3IP2
																								TLR8
																								TRAF1
																								DUSP14
